# Supplementary material for: The Prevalence of Tick-Borne Encephalitis Virus in Wild Rodents Captured in Tick-Borne Encephalitis Foci in Highly Endemic Lithuania
Source: Viruses. 2024 Mar 13;16(3):444. doi: 10.3390/v16030444 (PMC10974453; doi:10.3390/v16030444)
Supplement: Supplementary file 1 [file viruses-16-00444-s001.zip]

Archive with 1 entries (1 files):
- viruses-2887328-supplementary.pdf
